# Supplementary material for: High-Level Exposure of Testosterone During Mouse Pregnancy Impairs the Offspring Social Behavior by Interrupting Neurexin–Neuroligin Binding
Source: Neurol Int. 2025 Aug 16;17(8):129. doi: 10.3390/neurolint17080129 (PMC12388718; doi:10.3390/neurolint17080129)
Supplement: Supplementary file 1 [file neurolint-17-00129-s001.zip]

Archive with 1 entries (1 files):
- neurolint-3740559-supplementary.pdf
